# Supplementary material for: In Silico Mining of Natural Products Atlas (NPAtlas) Database for Identifying Effective Bcl-2 Inhibitors: Molecular Docking, Molecular Dynamics, and Pharmacokinetics Characteristics
Source: Molecules. 2023 Jan 12;28(2):783. doi: 10.3390/molecules28020783 (PMC9864825; doi:10.3390/molecules28020783)
Supplement: Supplementary file 1 [file molecules-28-00783-s001.zip]

Archive with 1 entries (1 files):
- molecules-2134983-supplementary.pdf
